# Supplementary material for: Generation of Acid Sites in Nanostructured KIT-6 Using Different Methods to Obtain Efficient Acidic Catalysts for Glycerol Acetalization to Solketal
Source: Molecules. 2024 Nov 21;29(23):5512. doi: 10.3390/molecules29235512 (PMC11643615; doi:10.3390/molecules29235512)
Supplement: Supplementary file 1 [file molecules-29-05512-s001.zip]

Archive with 1 entries (1 files):
- molecules-3297910-supplementary.pdf
